# Supplementary material for: Streamlining of Simple Sequence Repeat Data Mining Methodologies and Pipelines for Crop Scanning
Source: Plants (Basel). 2024 Sep 19;13(18):2619. doi: 10.3390/plants13182619 (PMC11435353; doi:10.3390/plants13182619)
Supplement: Supplementary file 1 [file plants-13-02619-s001.zip]

Archive with 1 entries (1 files):
- plants-3097054-supplementary.pdf
